# Supplementary material for: Bio-Compatible Ca-BDC/Polymer Monolithic Composites Templated from Bio-Active Ca-BDC Co-Stabilized CO2-in-Water High Internal Phase Emulsions
Source: Polymers (Basel). 2020 Apr 17;12(4):931. doi: 10.3390/polym12040931 (PMC7240421; doi:10.3390/polym12040931)
Supplement: Supplementary file 1 [file polymers-12-00931-s001.zip]

Archive with 2 entries (2 files):
- supplementary materials/RE polymers-753165-supplementary.docx
- supplementary materials/VID_compression test  full.avi
